# Supplementary material for: Decelerated Epigenetic Aging in Long Livers
Source: Int J Mol Sci. 2023 Nov 28;24(23):16867. doi: 10.3390/ijms242316867 (PMC10707056; doi:10.3390/ijms242316867)
Supplement: Supplementary file 1 [file ijms-24-16867-s001.zip › Supplementary Table S1.xlsx]

## Sheet: Sheet1
ID	Gender	ASPA (CpG1),%	EDARADD (CpG1),%	ELOVL2 (CpG6),%	PDE4C (CpG1),%	Pred_Age	Age	Delta age	ASPA (CpG2),%	EDARADD (CpG2),%	ELOVL2 (CpG1),%	ELOVL2 (CpG2),%	ELOVL2 (CpG3),%	ELOVL2 (CpG4),%	ELOVL2 (CpG5),%	ELOVL2 (CpG7),%	PDE4C (CpG2),%	PDE4C (CpG3),%	PDE4C (CpG4),%	PDE4C (CpG5),%	PDE4C (CpG6),%	PDE4C (CpG7),%	PDE4C (CpG8),%
1	M	62	26	67	41	62.3679	90	-27.6321	72	36	43	49	68	60	48	68	31	25	18	22	11	16	21
4	M	46	18	55	48	62.6265	93	-30.3735	50	25	51	46	63	51	41	75	26	25	15	24	15	19	21
11	M	58	19	60	45	61.7241	90	-28.2759	66	27	71	57	52	47	49	59	30	32	20	23	11	17	22
12	F	36	15	67	38	68.3428	90	-21.6572	50	23	60	35	47	35	33	73	35	39	17	23	11	18	21
13	F	46	18	64	49	70.0889	95	-24.9111	64	29	45	47	36	40	27	72	31	28	14	21	7	15	18
17	M	38	15	71	38	71.4577	90	-18.5423	53	22	44	37	59	46	36	71	38	28	20	21	11	16	19
18	M	44	19	68	44	70.4429	96	-25.5571	53	31	60	52	62	48	43	75	40	36	26	25	13	16	21
20	F	51	16	77	36	72.9838	90	-17.0162	72	28	45	39	66	52	49	77	26	28	17	21	9	14	16
35	M	36	19	72	41	73.722	93	-19.278	54	23	41	45	59	48	44	75	33	33	23	23	10	15	21
48	F	41	19	77	46	80.6379	95	-14.3621	53	28	54	52	66	50	48	75	27	28	15	21	11	28	24
60	M	44	22	83	43	83.5283	91	-7.47174	62	31	64	67	56	51	83	81	32	44	30	33	17	22	29
61	M	33	19	79	38	79.1598	94	-14.8402	45	27	56	50	67	55	46	78	30	27	14	25	11	16	20
63	F	40	20	77	42	78.0595	91	-12.9405	53	21	42	39	55	41	32	46	26	29	18	27	14	20	28
74	F	50	26	75	43	73.3027	92	-18.6973	64	36	52	51	63	55	44	77	28	27	20	22	9	14	19
76	F	47	24	69	39	66.3382	92	-25.6618	60	27	48	31	54	39	43	74	38	32	17	25	10	17	20
80	F	40	15	75	43	77.9529	92	-14.0471	49	23	54	54	63	42	46	78	28	28	25	21	11	18	17
81	F	14	13	70	44	79.6946	95	-15.3054	32	21	46	43	48	40	34	75	34	48	21	30	27	27	25
86	M	44	21	80	32	73.6624	90	-16.3376	51	38	51	47	70	57	53	83	24	24	15	19	12	14	16
89	M	52	20	81	51	85.3827	93	-7.61726	71	33	61	46	71	62	47	82	23	27	26	22	9	15	20
93	M	30	20	77	47	83.2548	92	-8.74516	37	29	59	51	69	58	49	79	26	24	16	20	10	15	18
112	F	27	19	85	40	87.9142	90	-2.08575	39	31	55	53	73	59	55	84	31	25	16	20	10	18	19
120	F	47	16	73	37	70.602	90	-19.398	56	25	57	50	65	51	41	71	33	30	19	23	12	20	24
125	F	51	19	77	44	77.3483	90	-12.6517	74	29	38	42	63	52	44	78	33	33	17	27	11	17	20
133	F	52	22	66	44	66.4017	90	-23.5983	64	37	48	40	57	38	43	73	28	31	17	21	10	17	17
148	F	47	26	82	39	78.3729	92	-13.6271	59	38	59	54	71	58	53	83	28	32	20	27	13	19	25
186	F	55	17	76	54	82.3965	91	-8.60353	64	20	45	43	67	56	44	78	23	21	15	16	6	13	13
197	M	46	22	71	44	71.9796	90	-18.0204	57	37	51	43	53	44	38	66	27	27	16	24	12	19	21
199	F	48	23	66	41	65.0643	93	-27.9357	56	32	49	52	41	39	40	65	34	29	21	24	12	15	19
202	F	41	21	72	40	71.5989	96	-24.4011	59	29	51	48	66	59	41	78	35	36	17	24	12	20	22
203	F	54	23	67	43	65.9712	90	-24.0288	61	31	47	44	61	50	42	72	31	27	15	20	9	13	16
206	M	39	15	76	42	78.4821	92	-13.5179	60	20	50	49	68	55	45	83	25	29	18	24	10	18	23
207	M	46	18	68	38	66.4667	99	-32.5333	57	39	40	44	52	43	37	57	44	38	19	27	16	21	25
208	F	42	31	71	54	76.9871	95	-18.0129	80	51	61	32	56	46	46	61	33	52	22	30	13	20	26
209	F	49	23	74	40	71.3666	90	-18.6334	79	39	43	35	53	56	42	66	26	30	12	24	12	16	29
210	M	49	18	74	40	72.5626	90	-17.4374	59	23	47	43	61	49	40	73	25	24	20	17	9	12	20
211	M	46	19	71	40	70.1562	90	-19.8438	53	27	51	46	63	51	41	75	29	29	17	20	9	15	17
212	F	50	26	73	45	72.6863	94	-21.3137	57	38	54	47	47	45	37	67	31	35	25	19	12	17	20
213	F	45	23	76	49	79.8039	91	-11.1961	59	26	63	54	67	54	42	79	33	25	18	19	20	17	18
214	F	52	13	52	47	59.9297	90	-30.0703	81	20	47	43	58	46	52	70	22	31	7	14	8	11	19
215	M	50	19	61	47	65.3811	97	-31.6189	67	34	51	49	68	61	48	80	23	27	16	21	11	14	18
216	M	38	11	66	44	71.8596	96	-24.1404	59	23	48	41	58	44	35	64	27	29	16	20	12	26	23
217	M	41	22	73	33	67.8371	94	-26.1629	45	46	38	43	61	48	36	65	28	29	16	23	19	20	26
218	M	44	20	74	44	75.6348	91	-15.3652	53	39	49	46	62	53	45	77	30	39	15	28	13	19	23
219	M	48	20	57	50	64.4427	95	-30.5573	51	39	43	36	45	36	31	47	23	25	16	20	17	13	19
220	M	65	26	72	48	70.6393	96	-25.3607	73	37	51	52	59	47	38	38	38	35	21	33	16	19	31
221	F	48	16	79	42	79.3899	95	-15.6101	53	30	55	40	66	57	48	80	44	34	20	24	9	16	20
222	M	45	17	74	41	74.2447	91	-16.7553	66	29	54	52	60	52	39	75	30	29	18	25	9	16	16
223	F	32	18	79	34	77.0598	97	-19.9402	56	34	54	45	62	47	44	75	24	23	13	18	9	14	18
224	M	35	19	59	64	77.6793	92	-14.3207	43	33	59	54	57	39	24	57	49	48	33	38	13	23	25
225	F	53	19	79	44	78.9334	95	-16.0666	71	37	53	37	67	58	53	80	37	31	14	20	13	16	24
226	M	49	26	71	42	69.1466	92	-22.8534	82	49	49	47	61	49	41	70	52	40	20	23	12	16	20
227	M	48	17	71	48	75.3129	93	-17.6871	55	37	51	44	61	52	42	72	24	22	14	19	14	14	17
228	F	46	17	75	41	74.9926	92	-17.0074	59	20	50	49	61	51	51	75	36	34	21	25	13	18	23
229	M	49	21	76	50	80.11	93	-12.89	58	35	57	51	66	49	40	70	33	34	21	34	17	23	28
230	F	50	14	72	36	68.9151	92	-23.0849	85	27	43	35	60	44	34	72	22	21	12	17	8	12	17
232	M	49	18	59	42	61.116	94	-32.884	88	36	46	42	51	40	35	57	28	27	15	20	9	13	18
233	F	60	20	71	42	68.3609	95	-26.6391	68	28	53	49	61	47	42	76	31	32	17	23	12	17	23
234	F	42	29	68	40	65.9136	93	-27.0864	52	43	48	47	58	46	31	70	29	31	17	23	12	17	25
235	M	34	14	82	58	95.9381	96	-0.0618878	46	25	53	53	66	55	54	77	30	57	25	28	12	24	37
236	F	53	12	79	40	78.0667	92	-13.9333	57	23	50	49	63	53	52	74	29	49	20	37	17	21	24
237	F	58	22	67	56	73.6613	90	-16.3387	70	41	43	44	59	45	40	67	47	44	23	23	8	13	20
238	F	51	14	74	42	74.3862	93	-18.6138	76	21	64	50	62	49	43	72	24	35	16	41	13	20	24
239	M	33	15	74	52	84.1338	91	-6.86616	37	28	53	47	65	50	47	72	24	26	11	26	11	15	19
240	M	51	19	67	46	69.4396	91	-21.5604	58	28	38	44	53	41	40	68	29	29	18	24	9	16	22
244	F	58	15	74	35	68.2868	91	-22.7132	65	23	62	56	69	54	45	74	28	26	14	20	9	15	18
245	M	52	12	47	48	57.6488	92	-34.3512	57	21	26	27	31	24	15	28	31	38	18	28	14	18	29
246	F	35	16	72	38	72.7358	91	-18.2642	44	23	47	55	58	48	43	70	33	28	16	21	9	12	17
249	M	35	14	67	30	63.7018	91	-27.2982	38	24	45	41	35	41	30	73	20	20	31	18	7	14	22
250	M	50	19	69	42	68.8343	93	-24.1657	56	29	46	44	61	49	40	73	31	25	17	21	11	16	19
251	M	55	22	63	43	62.6938	91	-28.3062	65	26	49	42	35	68	27	77	32	26	16	22	11	19	19
253	F	44	22	49	48	58.0958	92	-33.9042	59	33	22	42	45	44	33	68	27	33	20	29	14	21	22
254	F	58	20	67	40	63.9754	97	-33.0246	68	32	37	52	68	61	48	72	31	29	17	23	13	15	40
255	M	45	15	71	38	70.0444	90	-19.9556	50	34	34	37	57	45	42	67	32	37	17	24	12	18	31
256	M	52	16	80	28	70.7022	90	-19.2978	59	25	46	52	48	52	36	68	22	20	15	19	20	16	19
257	F	47	19	68	42	68.5667	91	-22.4333	60	27	37	42	57	39	41	66	26	26	14	19	10	14	33
260	F	50	21	76	36	71.0144	90	-18.9856	61	32	50	48	66	52	43	82	30	28	17	24	11	16	23
261	F	41	12	79	49	86.2069	93	-6.79306	46	22	63	60	68	61	53	77	45	25	14	21	11	15	19
262	F	52	15	73	46	75.5491	92	-16.4509	56	28	58	75	42	45	36	79	34	33	16	26	12	19	25
263	M	61	14	74	39	70.4613	95	-24.5387	71	28	53	55	67	53	44	79	27	28	16	36	11	15	22
264	F	61	24	75	43	71.5602	93	-21.4398	68	36	60	53	58	47	41	68	29	28	15	20	7	14	19
265	F	41	26	62	39	61.2257	92	-30.7743	88	53	54	49	55	44	33	62	31	28	16	20	11	14	18
266	F	38	27	67	34	62.5275	95	-32.4725	70	41	46	45	51	40	35	66	32	26	13	22	8	12	16
267	M	51	18	56	45	60.4188	94	-33.5812	88	40	49	33	62	40	50	68	33	38	22	26	13	22	22
268	M	49	17	63	38	61.9249	93	-31.0751	81	37	69	68	42	29	31	58	25	37	18	22	16	18	21
269	F	45	18	67	40	67.0786	95	-27.9214	81	29	45	35	60	47	34	72	27	27	14	18	11	15	21
271	M	43	23	59	40	59.8609	91	-31.1391	49	49	44	46	34	45	32	75	30	27	17	22	10	15	17
272	M	53	19	66	43	66.2822	91	-24.7178	56	28	36	53	48	45	30	61	28	29	15	24	14	19	23
273	M	59	10	69	31	62.1821	92	-29.8179	74	16	52	49	36	37	39	59	23	31	15	21	9	14	19
274	F	43	19	64	38	63.4675	90	-26.5325	56	24	45	39	40	39	36	73	29	28	14	22	8	15	22
275	F	53	23	64	39	61.1269	89	-27.8731	79	31	46	42	36	41	28	66	30	33	17	23	11	15	19
276	F	57	23	76	38	70.3932	90	-19.6068	80	27	46	47	65	48	38	75	31	33	19	24	12	17	18
277	F	41	25	77	44	77.9321	94	-16.0679	56	35	50	49	67	52	46	77	32	31	17	25	13	18	22
278	F	47	19	74	43	74.633	93	-18.367	59	34	50	58	57	44	47	75	31	36	15	24	11	17	19
279	F	55	16	79	28	69.0829	90	-20.9171	64	30	55	42	68	51	45	78	21	22	13	19	10	15	19
280	F	9	20	50	43	63.0956	91	-27.9044	22	36	38	50	40	34	29	67	35	27	14	22	10	16	25
1.1	M	83	68	41	18	15.5706	20	-4.42938	85	39	31	27	54	32	19	52	29	14	12	13	15	10	10
1.2	M	84	69	47	20	19.7658	20	-0.234215	82	46	35	32	80	34	81	57	24	14	13	13	15	10	9.
1.3	M	82	59	55	22	29.0338	23	6.03376	76	39	33	29	74	32	75	61	29	19	17	18	20	12	11
1.4	M	79	65	51	23	26.1367	25	1.13671	85	48	40	34	83	39	84	59	30	16	15	16	17	16	13
1.5	M	76	62	50	25	28.0867	26	2.08674	87	43	36	31	88	35	89	58	36	17	15	18	18	11	10
1.6	M	78	63	62	24	35.3758	28	7.3758	77	37	36	35	78	35	77	71	36	17	13	19	18	10	10
1.7	M	79	61	59	29	36.5147	29	7.51469	78	40	43	39	79	42	78	70	33	20	19	16	21	13	10
1.8	F	80	59	63	27	38.6314	30	8.63142	75	35	39	33	76	38	75	70	37	17	14	20	18	13	8.
1.9	M	80	53	62	28	39.9051	35	4.9051	80	36	45	43	81	44	80	80	37	16	11	17	17	11	10
2.1	M	82	62	60	31	37.6989	36	1.69887	69	29	42	36	68	41	67	69	29	14	12	18	15	14	12
2.2	M	71	49	63	22	39.6643	40	-0.335739	75	37	43	38	74	42	73	69	39	19	13	21	20	11	10
2.3	M	77	58	63	27	39.4763	41	-1.52367	71	46	51	49	70	50	69	85	40	25	20	21	26	16	21
2.4	M	76	41	60	32	44.5689	42	2.56885	76	30	45	41	75	44	74	72	33	20	14	21	21	14	12
2.5	M	77	46	62	27	41.55	41	0.549979	72	27	47	42	72	46	35	36	33	15	10	18	16	10	9
2.6	F	78	48	64	19	37.3939	41	-3.60608	78	34	45	41	70	44	34	35	32	14	13	15	15	11	9.
2.7	F	79	53	69	24	43.4114	40	3.41136	69	38	39	34	67	38	30	31	33	17	10	18	18	10	9
2.8	F	78	52	63	24	38.8039	40	-1.19614	66	28	44	42	72	43	38	39	32	14	13	15	15	11	11
2.9	M	78	49	66	29	45.1647	50	-4.83526	73	36	44	46	75	43	38	39	42	18	12	19	21	11	12
3.1	M	73	43	72	35	56.6992	52	4.69916	72	29	43	41	66	42	38	39	43	22	16	21	23	17	18
3.2	M	69	55	71	33	52.4542	50	2.45422	70	33	50	51	78	49	45	46	37	18	14	17	34	12	11
3.3	M	74	56	71	32	50.5702	52	-1.42976	73	30	43	41	66	42	38	39	42	19	18	21	20	17	17
3.4	F	71	46	74	37	59.5172	51	8.51723	73	31	52	52	78	51	43	44	37	18	14	17	19	14	13
3.5	F	67	54	71	28	49.9209	50	-0.0790993	75	28	43	41	66	42	38	39	36	21	15	22	24	15	12
3.6	F	77	50	75	32	55.1225	51	4.12247	79	37	50	51	80	49	39	40	36	18	14	21	22	13	11
3.7	F	81	52	74	29	50.9809	52	-1.01914	69	34	49	50	78	48	49	50	33	24	20	25	25	16	15
3.8	M	69	43	79	42	68.6915	59	9.69147	70	20	52	52	81	51	47	48	37	24	15	25	25	12	16
3.9	M	73	27	70	33	57.4455	60	-2.55445	72	25	46	45	75	45	37	38	32	19	11	15	20	14	11
4.1	M	70	35	78	34	64.3203	62	2.32029	68	31	51	49	80	50	47	48	38	28	11	20	28	15	11
4.2	M	61	45	70	41	60.6448	62	-1.3552	69	34	49	44	77	48	41	42	37	16	13	16	17	13	9
4.3	M	73	31	71	33	57.3875	59	-1.61247	71	27	46	46	75	45	37	38	36	22	14	21	23	13	12
4.4	M	70	46	88	29	69.0944	62	7.09437	75	28	51	49	80	50	47	48	34	21	12	26	22	16	14
4.5	F	77	53	71	33	51.3174	60	-8.68259	72	26	54	49	79	53	46	47	31	19	20	20	20	17	12
